# Supplementary material for: Dynamic Alterations to Hepatic MicroRNA-29a in Response to Long-Term High-Fat Diet and EtOH Feeding
Source: Int J Mol Sci. 2023 Sep 26;24(19):14564. doi: 10.3390/ijms241914564 (PMC10572557; doi:10.3390/ijms241914564)
Supplement: Supplementary file 1 [file ijms-24-14564-s001.zip]

Archive with 1 entries (1 files):
- ijms-2531299-supplementary.pdf
